# Supplementary material for: Targeting Amino Acid Metabolic Reprogramming via L-Type Amino Acid Transporter 1 (LAT1) for Endocrine-Resistant Breast Cancer
Source: Cancers (Basel). 2021 Aug 30;13(17):4375. doi: 10.3390/cancers13174375 (PMC8431153; doi:10.3390/cancers13174375)
Supplement: Supplementary file 1 [file cancers-13-04375-s001.zip]

Archive with 1 entries (1 files):
- cancers-1327385.pdf
